# Supplementary material for: Randomized comparative study of child and caregiver responses to three software functions added to the Japanese version of the electronic Pediatric Quality of Life Inventory (ePedsQL) questionnaire
Source: J Patient Rep Outcomes. 2020 Jun 23;4:49. doi: 10.1186/s41687-020-00213-w (PMC7311606; doi:10.1186/s41687-020-00213-w)
Supplement: Supplementary file 1 — Additional file 1. [file 41687_2020_213_MOESM1_ESM.xlsx]

## Sheet: Sheet1
Supplementary Table 1. Participant characteristics by recruitment
		Children				Primary caregivers				Secondary caregivers
		Survey company		Neighborhoods		Survey company		Neighborhoods		Survey company		Neighborhoods
		n	(%)	n	(%)	n	(%)	n	(%)	n	(%)	n	(%)
Children's age
	0-1 years old	-		-		144	(7)	105	(17)	130	(6)	61	(14)
	2-4 years old	-		-		338	(15)	156	(25)	310	(15)	104	(23)
	5-6 years old	242	(14)	79	(22)	261	(12)	89	(14)	235	(12)	62	(14)
	7 years old	108	(6)	34	(9)	115	(5)	35	(6)	106	(5)	26	(6)
	8-12 years old	629	(37)	118	(32)	628	(29)	120	(19)	583	(29)	95	(21)
	13-15 years old	352	(21)	58	(16)	352	(16)	59	(9)	320	(16)	45	(10)
	16-18 years old	349	(21)	75	(21)	352	(16)	68	(11)	325	(16)	53	(12)
Children's gender
	Female	829	(49)	177	(49)	1048	(48)	307	(49)	961	(48)	216	(48)
	Male	851	(51)	187	(51)	1142	(52)	325	(51)	1048	(52)	230	(52)
Children with any disease which requires clinic/hospital visit
	Yes	186	(11)	58	(16)	236	(11)	96	(15)	213	(11)	70	(16)
	No	1454	(89)	295	(84)	1947	(89)	526	(85)	1789	(89)	366	(84)
	Unknown (not answered)	40	-	11	-	7	-	10	-	7	-	10	-
Caregiver relationship to child
	Mother	-		-		2113	(96)	614	(97)	59	(3)	14	(3)
	Father	-		-		66	(3)	11	(2)	1758	(88)	399	(89)
	Grandmother	-		-		11	(1)	7	(1)	160	(8)	29	(7)
	Grandfather	-		-		0	(0)	0	(0)	14	(1)	3	(1)
	Other	-		-		0	(0)	0	(0)	18	(1)	1	(0)
Caregiver’s education level
	Junior high school	-		-		25	(1)	7	(1)	63	(3)	10	(2)
	Senior high school	-		-		531	(25)	73	(12)	487	(25)	69	(16)
	Vocational college	-		-		287	(13)	95	(15)	258	(13)	32	(7)
	Junior college	-		-		473	(22)	93	(15)	71	(4)	9	(2)
	University	-		-		777	(36)	266	(42)	944	(48)	207	(47)
	Graduate school	-		-		47	(2)	94	(15)	148	(8)	116	(26)
	Unknown (not answered)	-		-		50	-	4	-	38	-	3	-
Caregiver’s working status
	Working	-		-		1097	(51)	404	(64)	1817	(92)	420	(95)
	Not working	-		-		1043	(49)	224	(36)	154	(8)	23	(5)
	Unknown (not answered)	-		-		50	-	4	-	38	-	3	-
Display size
	Greater than 600 pixels	1145	(68)	82	(23)	1334	(61)	143	(23)	1238	(62)	111	(25)
	Less than 600 pixels	535	(32)	282	(77)	856	(39)	489	(77)	771	(38)	335	(75)
