# Supplementary material for: Randomized comparative study of child and caregiver responses to three software functions added to the Japanese version of the electronic Pediatric Quality of Life Inventory (ePedsQL) questionnaire
Source: J Patient Rep Outcomes. 2020 Jun 23;4:49. doi: 10.1186/s41687-020-00213-w (PMC7311606; doi:10.1186/s41687-020-00213-w)
Supplement: Supplementary file 2 — Additional file 2. [file 41687_2020_213_MOESM2_ESM.xlsx]

## Sheet: Sheet1
Supplementary Table 2. Subjective legibility of the two formats of the ePedsQL
		(i) Hard to answer				(ii) Difficult to see				(iii) Too big				(iv) Difficult to understand				(v) Difficult to choose				(vi) Very tired
		Basic		Dynamic		Basic		Dynamic		Basic		Dynamic		Basic		Dynamic		Basic		Dynamic		Basic		Dynamic
		n	(%)	n	(%)	n	(%)	n	(%)	n	(%)	n	(%)	n	(%)	n	(%)	n	(%)	n	(%)	n	(%)	n	(%)
Children	1	650	-63.8	582	-56.8	593	-58.2	543	-53	159	-15.6	140	-13.7	424	-41.6	360	-35.1	448	-44	392	-38.2	645	-63.3	592	-57.8
	2	141	-13.8	132	-12.9	177	-17.4	161	-15.7	70	-6.9	84	-8.2	146	-14.3	135	-13.2	165	-16.2	157	-15.3	114	-11.2	115	-11.2
	3	90	-8.8	92	-9	91	-8.9	120	-11.7	82	-8	97	-9.5	97	-9.5	111	-10.8	113	-11.1	132	-12.9	87	-8.5	100	-9.8
	4	80	-7.9	114	-11.1	109	-10.7	146	-14.2	676	-66.3	673	-65.7	169	-16.6	193	-18.8	179	-17.6	194	-18.9	109	-10.7	143	-14
	5	37	-3.6	59	-5.8	34	-3.3	37	-3.6	21	-2.1	21	-2	107	-10.5	111	-10.8	72	-7.1	81	-7.9	44	-4.3	52	-5.1
	6	7	-0.7	20	-2	5	-0.5	9	-0.9	9	-0.9	9	-0.9	42	-4.1	71	-6.9	23	-2.3	39	-3.8	10	-1	13	-1.3
	7	14	-1.4	26	-2.5	10	-1	9	-0.9	2	-0.2	1	-0.1	34	-3.3	44	-4.3	19	-1.9	30	-2.9	10	-1	10	-1
	Median	1		1		1		1		4		4		2		3		2		2		1		1
	Mean	1.81		2.12		1.89		2.06		3.36		3.37		2.66		2.95		2.42		2.66		1.88		2.05
	P	0				0.004				0.946				0				0.002				0.006
Caregivers	1	1666	-62.7	1527	-58.2	1448	-54.5	1389	-53	399	-15	365	-13.9	1093	-41.2	950	-36.2	1209	-45.5	1064	-40.6	1334	-50.2	1276	-48.7
	2	380	-14.3	333	-12.7	457	-17.2	407	-15.5	215	-8.1	225	-8.6	365	-13.7	353	-13.5	405	-15.3	404	-15.4	407	-15.3	350	-13.3
	3	226	-8.5	247	-9.4	286	-10.8	286	-10.9	318	-12	309	-11.8	291	-11	289	-11	318	-12	326	-12.4	261	-9.8	285	-10.9
	4	253	-9.5	287	-10.9	339	-12.8	376	-14.3	1670	-62.9	1626	-62	378	-14.2	425	-16.2	430	-16.2	470	-17.9	382	-14.4	374	-14.3
	5	85	-3.2	131	-5	89	-3.4	103	-3.9	40	-1.5	74	-2.8	315	-11.9	306	-11.7	188	-7.1	200	-7.6	180	-6.8	221	-8.4
	6	21	-0.8	48	-1.8	27	-1	32	-1.2	10	-0.4	18	-0.7	125	-4.7	173	-6.6	72	-2.7	83	-3.2	66	-2.5	79	-3
	7	24	-0.9	49	-1.9	9	-0.3	29	-1.1	3	-0.1	5	-0.2	88	-3.3	126	-4.8	33	-1.2	75	-2.9	25	-0.9	37	-1.4
	Median	1		1		1		1		4		4		2		3		2		2		1		2
	Mean	1.82		2.05		1.98		2.09		3.29		3.34		2.69		2.93		2.37		2.58		2.23		2.35
	P	0				0.035				0.128				0				0				0.031
Full question and response options: (i) Was it hard to answer, based on your overall impression? Answer 1 if not hard at all, 7 if very hard; (ii) How visible were the characters? 1 if very easy to see, 7 if very difficult to see; (iii) How appropriate was the size of characters? 1 if too small, 4 if appropriate, 7 if too big; (iv) Did you understand the meaning of the questions easily? 1 if very…
P-value from Mann-Whitney U test
